# Supplementary material for: A Pseudomonas Lysogenic Bacteriophage Crossing the Antarctic and Arctic, Representing a New Genus of Autographiviridae
Source: Int J Mol Sci. 2023 Apr 21;24(8):7662. doi: 10.3390/ijms24087662 (PMC10142737; doi:10.3390/ijms24087662)
Supplement: Supplementary file 1 [file ijms-24-07662-s001.zip]

Archive with 1 entries (1 files):
- ijms-2334713-supplementary.pdf
